# Supplementary material for: The contribution of parent and youth information to identify mental health disorders or problems in adolescents
Source: Child Adolesc Psychiatry Ment Health. 2017 Apr 28;11:23. doi: 10.1186/s13034-017-0160-9 (PMC5408828; doi:10.1186/s13034-017-0160-9)
Supplement: Supplementary file 1 — Additional file 1: Data of the clinic and community sample. [file 13034_2017_160_MOESM1_ESM.xlsx]

## Sheet: CAPMH_DATA_OCT2016
dawbaID	Sample (clin=1, comm=2)	age	gender (male =1, female =0)	DAWBA any disorder band	DAWBA emotion disorder band	DAWBA behav. disorder band	DAWBA ADHD band	DAWBA ODD band	DAWBA CD band	ANY_DISORDER	EMOT DISORDER	BEH DISORDER	ADHD	ODD	CD	SDQ Parent total score (z)	SDQ parent impact score (z)	SDQ Self total score (z)	SDQ self impact score (z)	SDQ parent emotional problem score (z)	SDQ self emotional problem score (z)	SDQ parent behavioral problem score (z)	SDQ self behavioral problem score (z)	SDQ parent ADHD score (z)	SDQ self ADHD score (z)
30523	1	18	1	5	1	5	3	5	5	1	0	1	1	1	0	0.820476	0.264324	-0.978026	-0.810524	-0.368324	-0.772545	1.60297	-0.268298	1.46067	0.210808
30599	1	16	1	5	1	4	5	4	1	1	0	0	1	0	0	2.35887	2.11071	0.548257	-0.810524	0.464789	0.772545	1.60297	0.324453	1.83981	0.210808
40754	1	16	1	5	2	5	3	1	5	1	0	1	1	0	1	0.478611	0.264324	-0.596455	-0.810524	-0.78488	-1.15882	0.696531	-0.861048	1.08154	0.210808
22186	1	15	1	4	0	4	3	4	3	1	0	1	1	1	0	-0.376052	0.264324	-0.978026	-0.810524	-1.20144	-1.54509	0.243309	-0.861048	-0.0558728	0.210808
23231	1	15	1	5	4	5	5	4	5	1	0	1	1	0	1	2.5298	1.00288	-0.787241	-0.316936	0.881346	-0.386272	2.0562	-0.861048	1.83981	-0.742848
36106	1	15	1	4	1	4	3	4	0	1	0	1	1	1	0	-1.05978	0.6336	-0.0240992	-0.316936	-2.03455	-1.15882	0.243309	0.917204	0.702401	2.11812
30526	1	14	1	5	4	2	3	2	0	1	0	1	1	1	0	1.33327	-0.104952	1.69297	2.15101	0.464789	0.386272	-0.209913	0.324453	0.702401	1.16447
36084	1	14	1	3	3	0	2	0	0	1	0	0	1	0	0	0.478611	1.00288	-0.40567	-0.316936	1.2979	-0.386272	-1.11636	-0.268298	0.323264	-0.742848
40681	1	14	1	5	2	5	5	3	5	1	0	1	1	0	1	1.84607	1.74143	1.69297	-0.316936	0.464789	0.386272	1.60297	0.917204	1.46067	1.64129
41267	1	14	1	4	1	4	2	4	3	1	0	0	1	0	0	-0.376052	-0.104952	-0.214885	0.176653	-1.20144	-0.772545	-0.209913	0.324453	0.702401	0.687637
28935	1	13	1	4	2	0	3	0	0	1	0	0	1	0	0	-0.0341865	-0.474229	0.929828	0.176653	-0.78488	0.386272	-0.663135	-0.268298	0.702401	-0.26602
34232	1	12	1	5	1	5	5	5	3	1	0	0	1	0	0	0.820476	1.00288	-0.596455	-0.810524	-0.78488	-1.15882	0.696531	-0.268298	1.08154	0.210808
41265	1	11	1	2	2	1	2	1	0	1	0	0	1	0	0	0.820476	-0.104952	-1.16881	0.176653	0.0482329	-0.386272	0.696531	-0.861048	1.08154	-0.742848
28964	1	14	1	3	3	1	3	1	1	0	0	0	0	0	0	0.307679	1.74143	-0.0240992	-0.810524	-1.20144	-0.772545	-1.11636	-0.861048	0.323264	0.687637
34244	1	14	1	3	1	1	2	1	0	0	0	0	0	0	0	-1.40165	-1.21278	-1.16881	-0.316936	-2.03455	-1.54509	-0.663135	-0.268298	-0.0558728	0.210808
53880	1	13	1	4	1	4	3	4	0	0	0	0	0	0	0	1.50421	1.00288	-1.93195	-0.810524	0.881346	-1.54509	0.696531	-0.268298	-0.0558728	-1.69651
28857	1	11	1	2	1	2	2	2	0	0	0	0	0	0	0	-0.88885	-0.474229	-1.55038	-0.810524	-2.03455	-1.15882	0.243309	-0.861048	0.323264	-0.742848
30606	1	17	1	5	4	5	2	5	5	1	1	0	0	0	0	-0.376052	-0.104952	-0.214885	-0.810524	-1.20144	-0.386272	-0.209913	1.50995	0.702401	-0.26602
40676	1	16	1	4	4	2	2	2	2	1	1	0	0	0	0	-0.376052	1.37215	-0.0240992	1.16383	-0.78488	1.7e-16	0.243309	-0.268298	-0.0558728	1.16447
30620	1	15	1	5	1	5	2	4	5	1	0	0	0	0	0	-0.376052	-0.474229	-0.978026	-0.810524	-0.368324	-1.15882	0.243309	-0.268298	0.702401	0.210808
22161	1	14	1	5	4	5	3	5	4	1	1	1	0	0	1	1.84607	1.37215	1.50218	0.176653	0.881346	0.386272	0.696531	0.917204	0.323264	0.210808
22065	1	13	1	5	4	5	2	5	3	1	1	1	0	1	0	0.649544	-0.104952	-0.0240992	1.16383	0.0482329	-0.386272	0.696531	0.324453	1.46067	0.210808
22090	1	12	1	3	1	3	2	1	3	1	0	1	0	0	1	-0.0341865	0.6336	0.548257	-0.810524	-0.78488	-0.386272	0.243309	0.917204	0.702401	0.687637
30531	1	12	1	4	3	4	2	4	4	1	0	1	0	0	1	0.307679	0.6336	-1.16881	-0.810524	-1.20144	-0.772545	1.14975	0.324453	1.46067	-1.21968
40692	1	11	1	3	1	3	3	3	3	1	0	1	0	1	0	0.478611	-1.21278	-0.0240992	-0.316936	0.0482329	0.772545	0.696531	-0.861048	1.46067	0.210808
41281	1	11	1	4	4	1	3	1	0	1	1	0	0	0	0	-0.0341865	1.00288	3.21925	1.16383	-0.78488	1.54509	-1.11636	3.28821	-0.43501	1.16447
38188	1	11	1	2	1	1	1	1	0	0	0	0	0	0	0	-0.546984	-1.21278	-0.214885	0.670241	-1.20144	-1.54509	-0.663135	0.324453	0.323264	0.210808
27290	1	17	1	2	2	1	1	1	0	0	0	0	0	0	0	-1.40165	-1.58206	-1.3596	-0.810524	-0.368324	-0.386272	-0.663135	-1.4538	-0.814147	-0.742848
27295	1	15	0	3	2	3	1	2	3	0	0	0	0	0	0	-0.205119	-0.104952	-1.93195	-0.810524	0.0482329	-1.15882	1.14975	-0.861048	-0.0558728	-1.21968
30551	1	15	1	1	1	1	0	1	0	0	0	0	0	0	0	-0.376052	0.264324	-0.596455	-0.810524	0.0482329	1.7e-16	-0.663135	-0.861048	-1.19328	-0.742848
30578	1	15	1	4	1	4	0	4	1	0	0	0	0	0	0	1.16234	-0.104952	-0.596455	-0.810524	0.0482329	-1.15882	0.243309	-0.861048	0.323264	-1.21968
30617	1	15	1	2	2	0	1	0	0	0	0	0	0	0	0	-1.23071	-1.58206	-0.214885	-0.810524	-1.20144	0.386272	-0.209913	-1.4538	-0.43501	-0.26602
28873	1	14	1	2	1	1	1	1	0	0	0	0	0	0	0	-0.0341865	-0.843505	-0.214885	-0.810524	-0.368324	-1.15882	-1.11636	0.324453	-0.0558728	-0.26602
41315	1	14	1	5	2	3	2	3	1	0	0	0	0	0	0	1.16234	0.6336	-0.596455	-0.810524	0.0482329	-1.15882	1.14975	-0.268298	1.08154	1.64129
23218	1	13	0	2	1	0	1	0	0	0	0	0	0	0	0	0.307679	-0.474229	-1.3596	0.670241	-0.368324	-1.15882	-0.209913	-1.4538	-0.0558728	-0.742848
28945	1	12	1	2	1	1	1	1	1	0	0	0	0	0	0	-1.23071	-1.21278	-0.40567	-0.810524	-0.368324	-1.54509	-1.11636	0.324453	-0.0558728	0.210808
30610	1	12	1	3	3	3	0	1	3	0	0	0	0	0	0	-1.74351	-0.104952	0.548257	-0.810524	-1.20144	0.772545	-0.209913	0.324453	-1.19328	0.687637
22174	1	11	0	1	1	1	0	1	0	0	0	0	0	0	0	-2.25631	-1.58206	-1.3596	-0.810524	-2.03455	-1.15882	-1.11636	-0.268298	-0.814147	-0.26602
28852	1	11	0	3	2	1	0	1	0	0	0	0	0	0	0	-0.376052	-0.843505	-2.12274	-0.810524	-0.368324	-1.54509	-1.11636	-1.4538	-1.19328	-1.69651
28889	1	11	1	3	2	1	2	1	0	0	0	0	0	0	0	-0.546984	-0.474229	0.548257	0.670241	-1.20144	1.7e-16	-0.663135	0.324453	1.08154	1.16447
30594	1	11	0	1	1	1	1	1	0	0	0	0	0	0	0	-0.717917	-0.474229	0.357472	0.176653	0.464789	0.386272	-1.11636	0.324453	-0.43501	0.687637
41293	1	11	1	2	1	2	0	2	0	0	0	0	0	0	0	-0.88885	-1.58206	-0.596455	-0.810524	0.0482329	1.7e-16	-0.209913	0.324453	-1.19328	-1.69651
30592	1	18	0	2	2	0	1	0	0	0	0	0	0	0	0	0.478611	0.6336	-0.787241	1.65742	0.464789	-0.772545	-0.209913	-0.268298	1.08154	0.687637
30714	1	16	1	3	1	3	2	2	3	0	0	0	0	0	0	0.136746	0.6336	0.739042	1.16383	1.2979	1.7e-16	0.243309	0.917204	-0.0558728	1.64129
33340	1	16	0	2	1	2	1	2	1	0	0	0	0	0	0	-0.88885	-0.474229	-0.214885	1.65742	0.0482329	0.386272	-1.11636	-1.4538	-0.0558728	1.16447
28927	1	14	1	3	3	3	3	3	0	0	0	0	0	0	0	-0.546984	0.264324	-0.978026	-0.810524	-0.78488	-0.772545	-0.209913	-0.268298	0.702401	-0.742848
28977	1	14	1	2	1	2	0	2	0	0	0	0	0	0	0	-0.205119	0.6336	-1.16881	-0.810524	-1.20144	-0.772545	0.243309	-1.4538	-0.43501	-0.742848
28990	1	13	0	3	1	3	2	1	3	0	0	0	0	0	0	0.136746	0.264324	0.739042	-0.316936	0.464789	1.7e-16	-0.209913	0.917204	0.323264	1.64129
30614	1	13	0	5	3	5	3	5	4	0	0	0	0	0	0	-0.205119	1.37215	1.3114	0.670241	-0.78488	0.386272	1.14975	1.50995	0.323264	1.64129
40677	1	11	0	3	1	3	0	3	0	0	0	0	0	0	0	0.307679	0.264324	0.357472	-0.810524	0.881346	0.772545	0.243309	-0.268298	-0.0558728	-0.26602
27018	1	18	1	3	1	3	2	3	3	1	0	1	0	1	0	-0.0341865	1.37215	-0.40567	-0.810524	-0.78488	-0.772545	0.696531	-0.268298	-0.814147	-1.21968
28975	1	18	1	5	4	5	0	4	5	1	0	0	0	0	0	1.50421	1.00288	1.12061	2.6446	0.0482329	1.7e-16	1.60297	2.10271	-0.0558728	-0.26602
28976	1	17	1	3	3	1	0	1	0	1	1	0	0	0	0	-0.88885	0.6336	0.166686	1.16383	-0.368324	1.7e-16	-1.56958	-0.861048	-1.19328	-0.26602
30586	1	17	0	2	2	0	0	0	0	1	1	0	0	0	0	-0.376052	-0.474229	0.739042	-0.810524	0.464789	1.15882	-1.11636	-0.268298	-0.43501	-0.742848
40741	1	17	0	4	3	3	2	3	1	1	1	0	0	0	0	0.478611	1.00288	0.929828	0.670241	1.2979	1.93136	-0.209913	0.324453	-0.0558728	0.687637
40756	1	17	0	3	3	1	0	1	1	1	1	0	0	0	0	-0.0341865	-0.843505	0.166686	-0.810524	1.71446	0.386272	-1.11636	0.324453	-0.0558728	0.210808
22112	1	16	1	5	4	5	1	2	5	1	0	1	0	0	1	1.16234	0.264324	-0.787241	-0.316936	0.464789	-0.772545	2.50942	0.324453	1.08154	-0.26602
22157	1	16	0	2	2	0	0	0	0	1	1	0	0	0	0	-2.08538	-1.58206	-0.214885	-0.316936	-0.368324	1.15882	-1.56958	-0.861048	-1.95156	-1.21968
22164	1	16	1	3	3	1	0	1	0	1	1	0	0	0	0	-0.0341865	1.74143	-0.40567	0.176653	2.13102	-0.386272	-1.56958	-0.861048	-1.57242	-0.26602
23425	1	16	0	2	2	2	1	2	1	1	1	0	0	0	0	-0.205119	-0.104952	0.166686	1.65742	1.2979	1.54509	-1.11636	-0.861048	-0.814147	-2.17333
30585	1	16	0	4	4	1	0	1	1	1	1	0	0	0	0	-1.74351	-0.104952	-0.596455	1.16383	0.881346	0.772545	-1.56958	-0.861048	-1.95156	-1.21968
34190	1	16	0	4	2	2	0	2	0	1	0	0	0	0	0	-0.0341865	-0.474229	0.357472	-0.316936	0.464789	1.15882	-0.209913	-0.268298	0.702401	0.687637
34198	1	16	0	4	4	2	0	2	0	1	1	0	0	0	0	-0.205119	1.00288	-0.0240992	3.13818	1.71446	1.93136	0.243309	-1.4538	-1.57242	-1.69651
36071	1	16	0	3	3	2	0	2	0	1	1	0	0	0	0	-1.40165	-1.58206	0.357472	1.16383	-0.368324	1.15882	-0.663135	-0.268298	-1.57242	0.210808
36098	1	16	1	4	4	3	0	3	1	1	1	0	0	0	0	-0.205119	-1.58206	-0.0240992	2.15101	-0.78488	0.772545	0.243309	-0.268298	-0.814147	-0.26602
41266	1	16	0	4	4	1	0	1	1	1	1	0	0	0	0	-1.40165	-0.843505	1.50218	2.15101	0.0482329	2.31763	-1.56958	-0.861048	-1.95156	-0.742848
30530	1	15	1	5	2	5	1	5	5	1	0	1	0	0	1	-0.205119	-1.58206	1.12061	-0.316936	-0.368324	0.386272	1.14975	2.10271	-1.19328	-0.742848
30604	1	15	0	5	5	2	0	2	1	1	1	0	0	0	0	0.478611	1.00288	2.26533	-0.810524	1.2979	1.93136	0.243309	2.10271	-0.43501	-0.26602
30748	1	15	1	4	4	2	0	2	0	1	1	0	0	0	0	-0.0341865	2.11071	-0.40567	0.176653	1.2979	0.772545	0.696531	-0.861048	-1.95156	-0.742848
41297	1	15	0	4	4	2	2	2	0	1	1	0	0	0	0	-0.376052	-0.843505	-0.787241	-0.810524	0.464789	0.772545	0.243309	-0.268298	-0.0558728	-1.21968
22059	1	14	0	3	3	1	0	1	0	1	1	0	0	0	0	0.136746	2.11071	1.12061	0.670241	1.2979	0.772545	-0.663135	0.324453	-0.814147	-0.26602
22076	1	14	0	4	4	1	1	1	1	1	1	0	0	0	0	-0.376052	1.00288	0.929828	-0.316936	0.464789	0.772545	-1.11636	-0.268298	-1.57242	-0.742848
22114	1	14	0	5	3	5	1	4	5	1	1	1	0	1	0	0.991409	0.6336	2.45611	0.670241	0.464789	0.772545	1.60297	3.28821	0.323264	0.687637
23402	1	14	0	4	4	4	2	4	3	1	1	1	0	1	0	2.35887	0.6336	0.548257	-0.316936	2.13102	1.7e-16	1.14975	0.917204	1.08154	1.16447
27021	1	14	0	4	4	3	1	2	3	1	1	0	0	0	0	-0.717917	-0.843505	0.929828	2.15101	-1.20144	1.15882	0.243309	0.324453	0.323264	1.64129
28847	1	14	1	3	3	0	2	0	0	1	1	0	0	0	0	0.649544	0.264324	-0.787241	-0.810524	0.881346	-1.54509	-0.663135	-0.861048	0.702401	0.687637
30605	1	14	0	2	2	1	0	1	1	1	1	0	0	0	0	-1.40165	-0.843505	-0.40567	0.176653	-0.78488	1.7e-16	-0.663135	0.324453	-0.814147	-0.742848
30749	1	14	1	3	3	0	1	0	0	1	1	0	0	0	0	0.820476	-0.474229	0.357472	0.176653	0.881346	0.386272	-1.11636	-0.268298	-0.0558728	0.687637
34183	1	14	1	4	3	1	2	1	0	1	1	0	0	0	0	1.16234	-0.843505	1.3114	0.670241	0.881346	1.93136	-0.209913	-0.268298	1.83981	0.210808
27294	1	13	0	4	4	1	2	1	1	1	1	0	0	0	0	0.820476	-0.474229	-0.40567	-0.810524	2.13102	0.386272	0.243309	-0.861048	1.08154	-0.26602
28907	1	13	1	5	1	5	0	5	1	1	0	1	0	1	0	-0.546984	-0.843505	-1.3596	-0.810524	-0.368324	-1.15882	0.243309	0.324453	-0.814147	-1.69651
34159	1	13	1	3	1	3	0	3	0	1	1	0	0	0	0	-1.74351	-1.58206	0.739042	-0.810524	-1.20144	0.772545	-1.11636	0.324453	-0.814147	0.687637
34250	1	13	0	5	5	4	1	4	3	1	1	0	0	0	0	2.017	-0.843505	0.739042	0.670241	1.71446	0.772545	0.696531	0.324453	1.08154	0.210808
38177	1	13	1	5	3	5	3	5	5	1	1	1	0	1	0	0.991409	-0.843505	0.166686	0.176653	1.71446	0.386272	0.696531	0.324453	-0.0558728	0.210808
41279	1	13	1	3	3	2	2	1	2	1	1	0	0	0	0	0.307679	0.6336	-0.40567	-0.316936	0.464789	1.7e-16	1.14975	-0.861048	-0.814147	-0.26602
22167	1	12	1	4	4	1	0	1	0	1	1	0	0	0	0	-1.23071	1.74143	-0.787241	-0.810524	0.881346	0.386272	-1.56958	-1.4538	-1.95156	-0.26602
23429	1	12	1	3	3	0	0	0	0	1	1	0	0	0	0	-1.23071	-1.58206	-0.40567	-0.810524	0.0482329	1.15882	-0.209913	-0.861048	-1.57242	-2.17333
27033	1	12	1	5	1	5	2	5	2	1	0	1	0	1	0	0.991409	0.264324	-0.214885	-0.810524	-0.368324	-1.54509	2.0562	2.10271	0.323264	-0.26602
34216	1	12	1	2	1	0	2	0	0	1	0	0	0	0	0	-0.376052	-1.21278	-0.787241	-0.316936	-0.78488	-1.54509	-0.663135	0.324453	1.46067	0.687637
23219	1	11	0	5	4	5	3	5	1	1	1	0	0	0	0	1.16234	0.6336	0.929828	0.176653	0.881346	0.772545	0.696531	-0.268298	1.46067	2.11812
28864	1	11	1	3	1	3	0	3	1	1	1	0	0	0	0	-0.0341865	-1.21278	1.12061	-0.810524	0.881346	0.772545	-1.56958	-0.268298	-1.19328	-0.26602
28894	1	11	1	5	1	5	3	5	3	1	0	1	0	1	0	0.307679	-0.843505	-0.978026	0.670241	-0.78488	-1.15882	2.50942	2.10271	-0.814147	-1.21968
30760	1	11	1	5	4	1	2	1	0	1	1	0	0	0	0	-0.0341865	-0.104952	0.929828	2.6446	0.464789	1.54509	-1.11636	-0.268298	1.08154	1.64129
38190	1	11	0	3	3	2	1	2	0	1	1	0	0	0	0	-0.205119	-0.104952	1.69297	-0.810524	-1.20144	1.15882	1.14975	1.50995	0.323264	1.16447
40671	1	11	1	5	5	3	1	2	3	1	1	0	0	0	0	-0.717917	0.6336	0.166686	-0.810524	-0.368324	-0.772545	0.243309	0.917204	-0.0558728	2.11812
24989	2	14	1	4	1	4	1	1	4	1	0	1	0	0	1	2.30866	2.38428	0.563519	-0.304424	1.35877	0.340275	3.3374	0.897366
25045	2	14	0	5	2	5	0	3	5	1	0	1	0	0	1	0.658798	0.960493	0.563519	-0.304424	1.90575	1.3734	0.825004	0.103906
25090	2	14	1	4	1	4	2	3	4	1	0	1	0	0	1	1.48373	0.960493	-0.660678	-0.304424	-0.282173	-1.20941	1.4531	1.69083
25127	2	14	1	4	1	4	0	1	4	1	0	1	0	0	1	-0.166132	-0.463297	-0.170999	-0.304424	0.264808	-0.176287	0.196904	0.103906
25142	2	14	0	3	1	3	1	2	3	1	0	1	0	0	1	-0.166132	-0.463297	0.0738404	0.776068	-0.282173	0.340275	0.196904	0.103906
25143	2	14	1	3	1	3	2	2	3	1	0	1	0	0	1	1.68996	0.960493	1.29804	-0.304424	0.811789	0.340275	1.4531	1.69083
25186	2	14	0	5	1	5	1	2	5	1	0	1	0	0	1	2.51489	0.960493	0.563519	0.776068	1.35877	0.340275	2.0812	1.69083
25187	2	14	0	4	3	4	2	4	4	1	0	1	0	0	1	1.27749	-0.463297	0.808359	-0.304424	-0.282173	-0.176287	2.7093	1.69083
25226	2	15	0	5	1	5	4	5	5	1	0	1	1	1	0	2.10242	2.38428	1.78772	6.17853	0.264808	0.340275	3.3374	1.69083
25003	2	14	1	4	1	1	3	1	0	1	0	0	1	0	0	1.48373	3.80807	0.31868	1.85656	-0.282173	-1.20941	0.196904	0.897366
25027	2	13	1	4	1	3	2	2	3	1	0	0	1	0	0	2.30866	1.67239	2.03256	0.776068	0.811789	-0.176287	2.0812	1.69083
25094	2	14	0	3	1	1	2	1	0	1	0	0	1	0	0	0.246333	0.960493	1.29804	0.776068	0.264808	0.340275	-0.431195	0.103906
25119	2	15	0	4	2	4	3	4	4	1	0	0	1	0	0	1.68996	1.67239	1.29804	4.01754	-0.829154	-0.692849	2.7093	2.48429
25155	2	15	1	4	1	3	3	3	1	1	0	0	1	0	0	1.27749	0.960493	1.54288	1.85656	0.811789	-0.176287	-0.431195	1.69083
24999	2	13	0	2	1	1	1	1	0	1	1	0	0	0	0	0.86503	1.67239	1.0532	-0.304424	0.811789	0.856837	0.196904	0.897366
25069	2	14	0	4	3	1	0	1	0	1	1	0	0	0	0	-0.784828	-0.463297	2.52223	1.85656	-0.282173	3.95621	-1.05929	-0.689555
25074	2	14	0	3	3	1	0	1	0	1	1	0	0	0	0	-0.372364	-0.463297	-0.170999	-0.304424	0.811789	1.88996	-1.05929	-1.48302
25124	2	13	0	3	1	2	1	2	1	1	1	0	0	0	0	2.10242	2.38428	2.76707	0.776068	1.35877	0.856837	0.825004	0.897366
26750	2	14	0	4	4	2	1	2	0	1	1	0	0	0	0	1.68996	3.80807	1.78772	7.25902	3.54669	2.92309	-1.05929	0.103906
26763	2	13	0	2	2	1	0	1	0	1	1	0	0	0	0	-0.784828	-0.463297	0.808359	1.85656	-0.282173	1.88996	-0.431195	0.897366
25129	2	14	1	5	2	5	3	4	5	1	0	0	0	0	0	4.37098	4.51997	1.54288	6.17853	4.09368	0.856837	2.0812	0.103906
24982	2	14	1	2	2	2	0	2	1	0	0	0	0	0	0	0.658798	-0.463297	2.52223	-0.304424	0.811789	-0.692849	0.825004	2.48429
24983	2	14	1	2	1	1	0	1	0	0	0	0	0	0	0	-0.784828	-0.463297	-0.905517	-0.304424	-0.829154	-0.176287	-1.05929	-0.689555
24984	2	14	1	2	1	2	1	2	0	0	0	0	0	0	0	2.51489	0.960493	0.0738404	-0.304424	2.45273	0.340275	0.196904	-0.689555
24986	2	14	0	3	2	2	0	2	1	0	0	0	0	0	0	0.658798	-0.463297	2.03256	-0.304424	0.264808	0.856837	0.825004	2.48429
24990	2	14	0	1	1	1	1	1	0	0	0	0	0	0	0	-0.578596	-0.463297	0.563519	-0.304424	-0.829154	-0.176287	-1.05929	0.103906
24991	2	13	1	2	1	2	1	2	0	0	0	0	0	0	0	1.68996	-0.463297	-0.660678	-0.304424	0.264808	-0.176287	0.825004	0.103906
24992	2	14	0	2	1	2	1	2	0	0	0	0	0	0	0	2.72112	1.67239	2.52223	-0.304424	2.45273	2.92309	1.4531	0.897366
24993	2	14	1	3	1	2	1	2	0	0	0	0	0	0	0	-0.372364	1.67239	-0.170999	-0.304424	-0.829154	-0.692849	0.196904	0.103906
24994	2	14	0	1	1	1	0	1	0	0	0	0	0	0	0	-0.578596	-0.463297	1.0532	-0.304424	-0.829154	-0.176287	-0.431195	0.897366
24995	2	14	0	2	1	2	1	2	1	0	0	0	0	0	0	0.658798	0.248598	1.54288	0.776068	-0.282173	0.856837	1.4531	3.27775
24996	2	13	0	2	1	2	1	2	0	0	0	0	0	0	0	-0.166132	-0.463297	0.0738404	-0.304424	-0.829154	0.856837	-0.431195	-1.48302
24997	2	13	1	2	2	1	1	1	0	0	0	0	0	0	0	1.68996	3.09618	0.563519	-0.304424	1.35877	-0.692849	-1.05929	0.103906
24998	2	13	0	3	3	1	0	1	1	0	0	0	0	0	0	2.72112	-0.463297	0.563519	-0.304424	1.90575	1.3734	2.7093	0.103906
25000	2	14	0	1	1	1	0	1	0	0	0	0	0	0	0	0.452565	-0.463297	-1.15036	-0.304424	-0.829154	-0.692849	-0.431195	-0.689555
25001	2	13	0	3	2	3	1	3	0	0	0	0	0	0	0	0.452565	-0.463297	0.808359	-0.304424	-0.282173	-0.176287	2.7093	0.897366
25002	2	14	1	1	1	1	0	1	0	0	0	0	0	0	0	-1.19729	-0.463297	0.0738404	-0.304424	-0.829154	-1.20941	-1.05929	0.103906
25004	2	13	1	2	1	2	0	2	0	0	0	0	0	0	0	1.48373	0.248598	0.808359	-0.304424	0.811789	0.856837	2.0812	0.897366
25006	2	13	1	2	1	1	0	1	0	0	0	0	0	0	0	-0.578596	-0.463297	-0.170999	-0.304424	-0.829154	0.340275	0.196904	0.103906
25007	2	14	1	3	1	1	2	1	1	0	0	0	0	0	0	1.27749	1.67239	1.29804	0.776068	0.264808	-0.692849	0.825004	1.69083
25008	2	13	1	2	1	2	0	2	1	0	0	0	0	0	0	1.07126	1.67239	-0.170999	-0.304424	0.811789	-0.692849	2.0812	-0.689555
25009	2	14	0	2	1	2	0	2	0	0	0	0	0	0	0	-0.784828	-0.463297	0.31868	-0.304424	-0.282173	0.340275	-0.431195	-0.689555
25010	2	14	0	2	1	1	0	1	0	0	0	0	0	0	0	1.07126	-0.463297	2.27739	-0.304424	1.35877	1.3734	-0.431195	1.69083
25011	2	14	0	3	3	2	0	1	2	0	0	0	0	0	0	-0.578596	-0.463297	0.0738404	-0.304424	-0.829154	1.3734	-0.431195	0.897366
25013	2	13	0	3	2	3	0	3	0	0	0	0	0	0	0	0.0401007	0.248598	0.31868	-0.304424	-0.829154	0.340275	0.196904	1.69083
25014	2	13	1	2	1	1	0	1	0	0	0	0	0	0	0	-0.578596	-0.463297	0.0738404	-0.304424	-0.829154	-0.692849	-1.05929	-0.689555
25015	2	14	1	2	1	2	1	2	1	0	0	0	0	0	0	0.0401007	0.248598	0.563519	-0.304424	-0.282173	1.3734	0.825004	0.897366
25016	2	14	1	2	1	1	0	1	0	0	0	0	0	0	0	-0.991061	-0.463297	-0.905517	-0.304424	-0.829154	-1.20941	-1.05929	-0.689555
25017	2	14	0	2	1	1	0	1	0	0	0	0	0	0	0	-0.991061	-0.463297	0.0738404	-0.304424	-0.829154	0.340275	-0.431195	1.69083
25018	2	14	1	1	1	1	0	1	0	0	0	0	0	0	0	-1.19729	-0.463297	-1.3952	-0.304424	-0.829154	-0.692849	-0.431195	-0.689555
25020	2	13	0	1	1	1	0	1	0	0	0	0	0	0	0	-1.19729	-0.463297	-0.905517	-0.304424	-0.829154	-0.176287	-0.431195	0.103906
25021	2	14	1	2	1	1	0	1	0	0	0	0	0	0	0	-0.784828	-0.463297	-0.905517	-0.304424	-0.829154	-1.20941	-0.431195	0.103906
25022	2	14	1	1	1	1	0	1	0	0	0	0	0	0	0	0.246333	1.67239	-0.660678	-0.304424	-0.829154	-0.692849	1.4531	-0.689555
25023	2	14	0	3	1	3	0	2	3	0	0	0	0	0	0	0.0401007	-0.463297	1.29804	1.85656	-0.282173	1.3734	0.825004	2.48429
25025	2	14	0	2	1	1	0	1	0	0	0	0	0	0	0	-0.166132	-0.463297	-0.415838	-0.304424	-0.282173	-1.20941	0.196904	0.103906
25026	2	15	1	2	1	1	0	1	0	0	0	0	0	0	0	-0.372364	-0.463297	-1.3952	-0.304424	0.264808	-1.20941	-1.05929	0.103906
25028	2	14	0	2	1	2	0	2	0	0	0	0	0	0	0	0.452565	0.248598	0.0738404	-0.304424	0.264808	-0.692849	0.825004	0.103906
25030	2	18	0	2	1	2	0	2	0	0	0	0	0	0	0	2.10242	0.248598	0.31868	-0.304424	3.54669	-0.692849	0.825004	-0.689555
25031	2	14	0	1	1	1	0	1	0	0	0	0	0	0	0	-0.372364	-0.463297	-1.64004	-0.304424	-0.282173	-0.692849	-0.431195	0.103906
25032	2	14	1	2	1	1	1	1	0	0	0	0	0	0	0	-0.166132	0.248598	0.0738404	-0.304424	-0.282173	-0.692849	-1.05929	0.103906
25033	2	15	1	1	1	1	0	1	0	0	0	0	0	0	0	-1.19729	-0.463297	-1.88487	-0.304424	-0.829154	-0.692849	-0.431195	-1.48302
25034	2	18	1	1	1	1	0	1	0	0	0	0	0	0	0	0.0401007	-0.463297	-1.3952	-0.304424	-0.282173	-1.20941	0.196904	-1.48302
25035	2	14	1	3	3	1	0	1	0	0	0	0	0	0	0	-0.166132	-0.463297	0.31868	-0.304424	-0.829154	0.340275	-1.05929	0.103906
25036	2	14	1	1	1	1	0	1	1	0	0	0	0	0	0	0.0401007	-0.463297	-0.170999	-0.304424	-0.829154	-0.176287	1.4531	2.48429
25037	2	15	0	2	1	2	0	2	1	0	0	0	0	0	0	0.246333	-0.463297	-0.415838	-0.304424	-0.282173	0.340275	1.4531	0.897366
25039	2	15	0	2	1	1	0	1	0	0	0	0	0	0	0	-1.19729	-0.463297	1.29804	0.776068	-0.829154	1.3734	-0.431195	0.897366
25040	2	15	0	3	3	2	0	2	0	0	0	0	0	0	0	-0.578596	-0.463297	1.0532	-0.304424	0.811789	1.3734	-1.05929	-0.689555
25041	2	15	1	2	1	1	1	1	0	0	0	0	0	0	0	0.658798	-0.463297	-1.15036	-0.304424	-0.282173	-1.20941	0.196904	-1.48302
25042	2	14	0	2	1	1	0	1	0	0	0	0	0	0	0	-1.40353	-0.463297	-0.170999	-0.304424	-0.829154	1.3734	-1.05929	-0.689555
25043	2	14	1	1	1	1	1	1	0	0	0	0	0	0	0	0.658798	0.960493	-0.660678	-0.304424	0.264808	-0.692849	0.196904	0.103906
25044	2	13	0	2	1	1	0	1	0	0	0	0	0	0	0	1.68996	0.248598	-0.170999	-0.304424	1.35877	-0.692849	1.4531	1.69083
25046	2	14	1	2	1	2	0	2	0	0	0	0	0	0	0	-0.578596	3.09618	-1.88487	-0.304424	-0.282173	-1.20941	0.825004	-0.689555
25047	2	14	0	2	1	1	0	1	0	0	0	0	0	0	0	-0.578596	-0.463297	-0.905517	-0.304424	-0.829154	-1.20941	-0.431195	-0.689555
25048	2	14	1	1	1	1	0	1	0	0	0	0	0	0	0	-0.166132	-0.463297	0.0738404	-0.304424	-0.829154	-1.20941	0.825004	0.103906
25050	2	14	0	3	3	1	0	1	0	0	0	0	0	0	0	0.658798	-0.463297	1.29804	0.776068	1.35877	1.3734	0.196904	1.69083
25051	2	15	0	1	1	1	0	1	0	0	0	0	0	0	0	-1.40353	-0.463297	-1.64004	-0.304424	-0.829154	-1.20941	-1.05929	-0.689555
25052	2	14	0	1	1	1	0	1	0	0	0	0	0	0	0	-1.19729	-0.463297	-0.415838	-0.304424	-0.829154	-0.176287	-1.05929	0.103906
25053	2	14	0	3	1	3	2	3	3	0	0	0	0	0	0	3.13359	3.80807	0.31868	-0.304424	1.90575	0.340275	2.7093	0.103906
25054	2	14	1	1	1	1	0	1	0	0	0	0	0	0	0	-0.578596	-0.463297	-0.170999	-0.304424	-0.282173	-0.176287	-1.05929	-0.689555
25055	2	14	1	1	1	1	0	1	0	0	0	0	0	0	0	-0.372364	-0.463297	-0.905517	-0.304424	-0.282173	-0.692849	-1.05929	-0.689555
25056	2	14	1	3	3	1	1	1	0	0	0	0	0	0	0	1.27749	-0.463297	0.808359	2.93705	0.811789	1.88996	-0.431195	-1.48302
25057	2	14	1	2	1	1	0	1	0	0	0	0	0	0	0	-0.991061	-0.463297	-0.905517	-0.304424	-0.829154	-0.692849	-0.431195	0.897366
25058	2	14	0	2	1	1	1	1	0	0	0	0	0	0	0	-0.578596	-0.463297	-0.415838	-0.304424	-0.829154	-0.692849	-0.431195	0.103906
25059	2	14	1	2	2	2	0	2	0	0	0	0	0	0	0	-0.784828	-0.463297	-1.64004	-0.304424	-0.282173	-1.20941	-0.431195	-1.48302
25060	2	15	0	2	2	1	0	1	0	0	0	0	0	0	0	1.27749	-0.463297	0.0738404	-0.304424	2.45273	-0.176287	-1.05929	0.103906
25062	2	14	1	3	1	3	0	2	3	0	0	0	0	0	0	-0.166132	-0.463297	1.0532	1.85656	-0.829154	1.3734	0.825004	1.69083
25063	2	14	1	1	1	1	0	1	0	0	0	0	0	0	0	-1.19729	-0.463297	-0.660678	-0.304424	-0.829154	-0.176287	-1.05929	0.103906
25064	2	15	1	2	2	1	0	1	0	0	0	0	0	0	0	0.658798	-0.463297	0.31868	-0.304424	-0.829154	0.340275	-1.05929	-0.689555
25065	2	14	0	2	1	1	0	1	0	0	0	0	0	0	0	-0.166132	0.960493	0.0738404	-0.304424	-0.829154	-0.176287	-1.05929	-0.689555
25066	2	14	0	3	3	1	0	1	1	0	0	0	0	0	0	0.658798	-0.463297	1.0532	-0.304424	1.35877	1.88996	-0.431195	0.103906
25067	2	14	0	3	3	1	0	1	0	0	0	0	0	0	0	-0.166132	1.67239	0.31868	5.09804	0.811789	0.856837	0.196904	0.103906
25068	2	14	1	1	1	1	0	1	0	0	0	0	0	0	0	-0.991061	-0.463297	-0.170999	-0.304424	-0.829154	-1.20941	-1.05929	0.897366
25070	2	14	1	2	1	2	0	2	0	0	0	0	0	0	0	0.452565	-0.463297	1.0532	-0.304424	1.90575	1.88996	-0.431195	-1.48302
25071	2	14	0	1	1	1	0	1	0	0	0	0	0	0	0	-0.578596	-0.463297	-0.415838	-0.304424	-0.282173	-0.176287	-0.431195	0.103906
25072	2	14	0	2	1	2	0	2	0	0	0	0	0	0	0	1.07126	0.248598	0.31868	-0.304424	2.45273	0.856837	-0.431195	-0.689555
25073	2	14	1	2	1	2	1	2	1	0	0	0	0	0	0	0.0401007	1.67239	0.0738404	-0.304424	0.264808	-0.176287	0.196904	0.897366
25075	2	14	1	2	1	1	0	1	0	0	0	0	0	0	0	-0.784828	-0.463297	-0.415838	-0.304424	-0.829154	-0.692849	0.196904	-0.689555
25076	2	14	0	1	1	1	0	1	0	0	0	0	0	0	0	-1.40353	-0.463297	-0.415838	-0.304424	-0.829154	-0.692849	-1.05929	-0.689555
25077	2	14	0	2	1	1	0	1	0	0	0	0	0	0	0	-0.578596	-0.463297	0.0738404	-0.304424	-0.282173	0.340275	0.825004	-0.689555
25079	2	14	0	1	1	1	0	1	0	0	0	0	0	0	0	-0.578596	-0.463297	0.31868	-0.304424	-0.829154	0.856837	-0.431195	-0.689555
25080	2	14	1	1	1	1	0	1	0	0	0	0	0	0	0	-0.991061	-0.463297	-0.170999	2.93705	-0.829154	-1.20941	-0.431195	0.103906
25081	2	14	0	1	1	1	0	1	0	0	0	0	0	0	0	-1.40353	-0.463297	-2.12971	-0.304424	-0.829154	-1.20941	-1.05929	-1.48302
25082	2	14	1	2	1	1	0	1	0	0	0	0	0	0	0	0.0401007	-0.463297	1.54288	-0.304424	-0.829154	0.340275	0.196904	2.48429
25083	2	14	1	4	2	4	0	4	0	0	0	0	0	0	0	0.246333	5.23186	2.03256	1.85656	0.264808	1.3734	0.196904	1.69083
25084	2	14	0	1	1	1	0	1	0	0	0	0	0	0	0	0.452565	0.960493	-0.170999	-0.304424	-0.282173	-0.692849	2.0812	-0.689555
25086	2	14	1	2	1	2	0	2	0	0	0	0	0	0	0	-0.166132	-0.463297	-0.170999	-0.304424	0.811789	-0.176287	-1.05929	0.103906
25087	2	14	0	1	1	1	0	1	0	0	0	0	0	0	0	0.0401007	0.960493	0.563519	-0.304424	0.811789	0.856837	0.196904	0.103906
25088	2	14	0	2	2	1	1	1	1	0	0	0	0	0	0	3.13359	1.67239	0.0738404	-0.304424	2.45273	-0.692849	3.3374	0.897366
25092	2	14	0	2	1	2	0	2	0	0	0	0	0	0	0	-0.784828	-0.463297	-1.3952	-0.304424	-0.829154	-0.176287	-1.05929	-1.48302
25093	2	14	1	2	1	2	1	2	0	0	0	0	0	0	0	0.0401007	-0.463297	-0.660678	-0.304424	-0.829154	-0.692849	0.196904	-0.689555
25095	2	13	0	2	1	2	0	2	0	0	0	0	0	0	0	1.07126	0.248598	0.563519	-0.304424	1.35877	1.88996	0.825004	-0.689555
25096	2	14	1	1	1	1	0	1	0	0	0	0	0	0	0	-1.19729	-0.463297	-0.660678	-0.304424	-0.829154	-0.176287	-1.05929	-1.48302
25097	2	14	1	1	1	1	1	1	1	0	0	0	0	0	0	-0.166132	1.67239	0.563519	-0.304424	-0.829154	-0.692849	0.825004	1.69083
25098	2	14	0	1	1	1	0	1	0	0	0	0	0	0	0	0.0401007	-0.463297	1.0532	-0.304424	2.45273	1.88996	-1.05929	0.103906
25099	2	14	0	1	1	1	0	1	0	0	0	0	0	0	0	-1.19729	-0.463297	-0.415838	-0.304424	-0.829154	-0.176287	-0.431195	0.897366
25100	2	14	0	1	1	1	0	1	0	0	0	0	0	0	0	-0.372364	-0.463297	-0.415838	-0.304424	-0.829154	-1.20941	0.196904	-0.689555
25101	2	13	1	1	1	1	1	1	0	0	0	0	0	0	0	1.48373	-0.463297	-1.64004	-0.304424	0.811789	-1.20941	-0.431195	-1.48302
25102	2	13	0	1	1	1	0	1	0	0	0	0	0	0	0	-1.19729	-0.463297	-0.660678	-0.304424	-0.282173	-0.176287	-1.05929	-0.689555
25103	2	14	0	1	1	1	0	1	0	0	0	0	0	0	0	-0.784828	-0.463297	-1.3952	-0.304424	0.264808	-0.692849	-1.05929	-0.689555
25104	2	14	0	2	1	1	0	1	0	0	0	0	0	0	0	-0.372364	-0.463297	-0.660678	-0.304424	-0.829154	-0.692849	0.196904	-0.689555
25105	2	13	1	2	1	1	0	1	0	0	0	0	0	0	0	-0.991061	-0.463297	0.0738404	-0.304424	-0.282173	0.856837	-1.05929	-1.48302
25107	2	13	0	2	1	1	0	1	0	0	0	0	0	0	0	-0.578596	-0.463297	0.563519	-0.304424	0.264808	2.92309	-0.431195	-0.689555
25109	2	13	1	2	1	2	0	2	0	0	0	0	0	0	0	0.658798	0.248598	-0.415838	-0.304424	-0.282173	-0.692849	0.196904	0.103906
25110	2	13	1	2	1	2	0	2	0	0	0	0	0	0	0	-0.784828	-0.463297	0.0738404	-0.304424	-0.282173	-0.692849	-1.05929	0.103906
25112	2	13	0	3	3	3	0	3	0	0	0	0	0	0	0	1.07126	-0.463297	1.0532	-0.304424	3.54669	2.40652	0.196904	1.69083
25113	2	14	1	3	2	2	1	2	0	0	0	0	0	0	0	0.658798	0.248598	0.563519	-0.304424	0.811789	-0.176287	-0.431195	-0.689555
25114	2	13	1	2	1	2	0	2	0	0	0	0	0	0	0	-0.784828	-0.463297	-1.64004	-0.304424	-0.829154	-1.20941	-0.431195	-0.689555
25115	2	14	0	2	1	2	0	2	1	0	0	0	0	0	0	-0.784828	-0.463297	0.0738404	-0.304424	-0.829154	0.340275	-0.431195	0.103906
25116	2	14	0	1	1	1	0	1	0	0	0	0	0	0	0	-0.166132	-0.463297	1.29804	-0.304424	0.811789	2.92309	-0.431195	0.103906
25117	2	14	1	1	1	1	0	1	0	0	0	0	0	0	0	0.0401007	-0.463297	-0.415838	-0.304424	-0.829154	-1.20941	2.0812	1.69083
25118	2	14	0	3	1	2	2	2	1	0	0	0	0	0	0	0.246333	-0.463297	-1.15036	-0.304424	-0.829154	-1.20941	0.825004	0.103906
25121	2	14	0	3	1	3	1	3	1	0	0	0	0	0	0	1.68996	0.960493	0.0738404	-0.304424	1.90575	-0.176287	2.0812	-0.689555
25122	2	15	0	3	1	2	0	2	0	0	0	0	0	0	0	0.452565	0.960493	-0.415838	0.776068	1.35877	-0.176287	-0.431195	0.103906
25123	2	14	0	1	1	1	0	1	0	0	0	0	0	0	0	-0.578596	-0.463297	-1.15036	-0.304424	-0.829154	-0.176287	-0.431195	-1.48302
25125	2	14	0	2	1	2	1	2	0	0	0	0	0	0	0	0.0401007	-0.463297	0.0738404	-0.304424	0.264808	-0.176287	0.196904	0.103906
25126	2	15	1	1	1	1	0	1	0	0	0	0	0	0	0	-0.578596	-0.463297	0.0738404	-0.304424	-0.282173	-0.692849	0.196904	0.897366
25128	2	14	0	1	1	1	0	1	0	0	0	0	0	0	0	-0.166132	-0.463297	1.54288	-0.304424	-0.829154	1.3734	-0.431195	0.103906
25130	2	14	1	1	1	1	0	1	0	0	0	0	0	0	0	0.0401007	-0.463297	0.0738404	-0.304424	-0.282173	-0.692849	0.825004	0.897366
25131	2	13	1	2	1	2	0	2	0	0	0	0	0	0	0	-0.372364	-0.463297	0.31868	-0.304424	-0.829154	-0.176287	0.825004	0.103906
25132	2	14	1	2	1	2	1	2	1	0	0	0	0	0	0	0.452565	-0.463297	-0.660678	-0.304424	0.811789	-0.692849	1.4531	0.103906
25133	2	14	0	2	1	1	0	1	0	0	0	0	0	0	0	0.86503	0.248598	0.0738404	-0.304424	1.35877	0.856837	0.825004	0.103906
25135	2	14	0	1	1	1	0	1	0	0	0	0	0	0	0	-0.578596	-0.463297	-0.905517	-0.304424	-0.829154	-1.20941	-0.431195	-0.689555
25136	2	15	1	2	1	2	0	2	1	0	0	0	0	0	0	0.0401007	-0.463297	0.31868	-0.304424	-0.282173	0.856837	0.825004	-0.689555
25137	2	14	0	2	1	1	0	1	0	0	0	0	0	0	0	-0.372364	-0.463297	1.0532	-0.304424	-0.829154	0.856837	-1.05929	0.897366
25138	2	14	1	2	2	1	0	1	0	0	0	0	0	0	0	-0.578596	-0.463297	-0.660678	-0.304424	-0.829154	-0.176287	-1.05929	0.103906
25139	2	15	0	2	2	1	1	1	0	0	0	0	0	0	0	0.246333	-0.463297	1.0532	-0.304424	0.264808	0.856837	-0.431195	0.103906
25140	2	14	1	1	1	1	0	1	0	0	0	0	0	0	0	-0.166132	-0.463297	-1.64004	-0.304424	-0.829154	-1.20941	0.825004	-1.48302
25141	2	15	1	2	1	1	0	1	0	0	0	0	0	0	0	-0.991061	-0.463297	-1.15036	0.776068	-0.829154	-1.20941	-1.05929	0.103906
25144	2	14	1	1	1	1	0	1	0	0	0	0	0	0	0	-1.19729	-0.463297	-1.64004	-0.304424	-0.829154	-1.20941	-1.05929	0.103906
25147	2	14	1	2	1	2	0	2	0	0	0	0	0	0	0	0.246333	-0.463297	-0.415838	0.776068	-0.829154	0.340275	0.825004	0.103906
25148	2	14	1	2	1	1	0	1	0	0	0	0	0	0	0	-0.166132	-0.463297	-0.660678	-0.304424	-0.829154	-0.692849	-0.431195	0.103906
25149	2	13	1	1	1	1	0	1	0	0	0	0	0	0	0	-0.991061	-0.463297	-1.15036	-0.304424	-0.829154	1.3734	-0.431195	-1.48302
25151	2	15	0	2	1	2	1	2	0	0	0	0	0	0	0	-0.166132	-0.463297	-0.170999	-0.304424	-0.282173	-1.20941	-0.431195	-0.689555
25152	2	14	1	2	1	2	0	2	0	0	0	0	0	0	0	-0.784828	-0.463297	-2.12971	-0.304424	-0.829154	-1.20941	-0.431195	-0.689555
25153	2	14	0	2	1	1	0	1	0	0	0	0	0	0	0	-0.166132	-0.463297	0.808359	-0.304424	0.264808	1.3734	-0.431195	-0.689555
25154	2	14	1	1	1	1	0	1	0	0	0	0	0	0	0	-1.40353	-0.463297	-1.3952	-0.304424	-0.829154	-1.20941	-1.05929	-0.689555
25158	2	14	0	1	1	1	0	1	0	0	0	0	0	0	0	-0.991061	-0.463297	0.31868	-0.304424	-0.282173	0.856837	-0.431195	-0.689555
25159	2	15	0	1	1	1	1	1	1	0	0	0	0	0	0	0.246333	0.960493	0.563519	-0.304424	-0.829154	0.340275	1.4531	0.103906
25160	2	14	1	1	1	1	0	1	1	0	0	0	0	0	0	-0.372364	-0.463297	2.03256	0.776068	-0.829154	-0.176287	0.196904	-0.689555
25161	2	14	1	1	1	1	0	1	0	0	0	0	0	0	0	-0.784828	-0.463297	-0.415838	-0.304424	-0.829154	-1.20941	0.196904	0.897366
25162	2	14	0	1	1	1	0	1	0	0	0	0	0	0	0	-1.40353	-0.463297	-0.905517	-0.304424	-0.829154	-0.692849	-1.05929	-0.689555
25163	2	14	0	1	1	1	0	1	0	0	0	0	0	0	0	-0.991061	-0.463297	0.0738404	-0.304424	-0.282173	0.340275	-0.431195	-0.689555
25164	2	14	0	1	1	1	0	1	0	0	0	0	0	0	0	-1.40353	-0.463297	-0.170999	-0.304424	-0.829154	0.856837	-1.05929	-0.689555
25165	2	14	0	2	1	2	1	2	1	0	0	0	0	0	0	0.0401007	-0.463297	0.0738404	-0.304424	-0.282173	-0.176287	0.196904	0.897366
25166	2	14	0	2	1	2	0	2	0	0	0	0	0	0	0	-0.166132	-0.463297	0.563519	-0.304424	0.264808	2.40652	0.196904	-1.48302
25168	2	14	1	1	1	1	0	1	0	0	0	0	0	0	0	-0.991061	-0.463297	-1.15036	-0.304424	-0.829154	-0.692849	-0.431195	-0.689555
25169	2	14	1	2	1	1	0	1	0	0	0	0	0	0	0	-0.578596	-0.463297	1.29804	-0.304424	-0.282173	0.856837	-1.05929	0.897366
25171	2	14	0	2	1	1	0	1	0	0	0	0	0	0	0	-1.19729	-0.463297	-0.415838	-0.304424	-0.829154	1.3734	-1.05929	-0.689555
25172	2	14	0	1	1	1	1	1	0	0	0	0	0	0	0	1.27749	0.248598	0.808359	-0.304424	1.35877	0.340275	-0.431195	0.103906
25173	2	14	0	1	1	1	0	1	0	0	0	0	0	0	0	-0.166132	-0.463297	0.31868	-0.304424	0.264808	-0.176287	0.196904	-0.689555
25174	2	14	0	1	1	1	0	1	0	0	0	0	0	0	0	-0.784828	-0.463297	-0.170999	-0.304424	-0.282173	0.856837	-0.431195	0.103906
25175	2	14	0	3	1	3	0	3	0	0	0	0	0	0	0	1.27749	3.09618	-0.170999	-0.304424	2.45273	0.340275	0.196904	0.103906
25176	2	14	0	2	1	2	0	2	0	0	0	0	0	0	0	-0.166132	-0.463297	0.808359	-0.304424	-0.282173	0.856837	0.825004	0.103906
25177	2	14	0	3	1	3	1	3	0	0	0	0	0	0	0	0.86503	2.38428	0.563519	-0.304424	0.811789	-0.176287	-1.05929	-0.689555
25178	2	14	1	2	1	2	1	2	0	0	0	0	0	0	0	-0.784828	-0.463297	0.31868	-0.304424	-0.829154	-0.176287	-1.05929	0.103906
25179	2	14	0	1	1	1	0	1	0	0	0	0	0	0	0	-0.991061	-0.463297	-1.3952	-0.304424	0.264808	0.340275	-1.05929	-1.48302
25181	2	14	1	2	1	1	0	1	1	0	0	0	0	0	0	-0.166132	-0.463297	-0.905517	-0.304424	0.264808	-0.176287	-0.431195	0.103906
25182	2	14	1	2	1	1	1	1	1	0	0	0	0	0	0	1.27749	0.960493	-0.660678	1.85656	0.811789	-1.20941	1.4531	0.103906
25184	2	14	1	2	2	1	1	1	0	0	0	0	0	0	0	0.0401007	-0.463297	-0.170999	-0.304424	0.264808	-0.692849	-0.431195	0.103906
25185	2	14	0	4	4	1	0	1	0	0	0	0	0	0	0	-0.166132	-0.463297	0.563519	-0.304424	0.264808	1.3734	-0.431195	0.103906
25188	2	14	1	2	1	1	0	1	0	0	0	0	0	0	0	-0.578596	-0.463297	-0.905517	-0.304424	0.264808	-0.176287	-0.431195	-0.689555
25189	2	14	0	2	1	2	0	2	0	0	0	0	0	0	0	-1.19729	-0.463297	-1.15036	-0.304424	-0.829154	-1.20941	-0.431195	-0.689555
25190	2	14	0	2	1	2	1	2	1	0	0	0	0	0	0	0.452565	-0.463297	0.808359	0.776068	0.264808	-0.176287	0.825004	-0.689555
25191	2	14	0	1	1	1	0	1	0	0	0	0	0	0	0	-0.372364	-0.463297	-0.905517	-0.304424	0.811789	-0.176287	-1.05929	-1.48302
25194	2	14	1	1	1	1	0	1	0	0	0	0	0	0	0	-0.578596	-0.463297	-0.170999	-0.304424	-0.282173	0.340275	-1.05929	0.103906
25195	2	14	0	4	3	4	0	1	4	0	0	0	0	0	0	-0.372364	-0.463297	0.808359	0.776068	-0.829154	1.88996	0.196904	0.103906
25196	2	13	1	1	1	1	0	1	0	0	0	0	0	0	0	0.246333	0.248598	1.54288	-0.304424	1.35877	1.3734	-1.05929	1.69083
25197	2	13	0	1	1	1	0	1	0	0	0	0	0	0	0	-1.19729	-0.463297	-1.15036	-0.304424	-0.829154	-0.176287	-0.431195	-0.689555
25198	2	13	1	2	1	1	0	1	0	0	0	0	0	0	0	-0.578596	-0.463297	0.31868	0.776068	-0.829154	-0.176287	-0.431195	0.103906
25199	2	13	0	1	1	1	0	1	0	0	0	0	0	0	0	-0.784828	-0.463297	-1.3952	-0.304424	-0.282173	-0.176287	0.196904	-0.689555
25200	2	15	0	2	1	2	1	2	0	0	0	0	0	0	0	0.658798	-0.463297	0.808359	-0.304424	0.264808	-0.692849	0.196904	0.103906
25201	2	15	0	2	1	2	0	2	1	0	0	0	0	0	0	0.0401007	0.248598	-0.660678	-0.304424	0.264808	-0.692849	0.825004	0.103906
25202	2	14	0	2	1	2	0	2	0	0	0	0	0	0	0	0.452565	0.960493	-0.660678	1.85656	0.811789	0.856837	0.196904	0.103906
25203	2	14	0	2	1	2	1	2	0	0	0	0	0	0	0	0.658798	-0.463297	-0.415838	-0.304424	0.264808	-0.692849	1.4531	-0.689555
25204	2	14	0	2	1	1	0	1	0	0	0	0	0	0	0	-0.372364	-0.463297	0.0738404	-0.304424	0.811789	0.340275	-0.431195	-0.689555
25205	2	13	0	1	1	1	0	1	0	0	0	0	0	0	0	-0.372364	-0.463297	-0.170999	-0.304424	-0.282173	0.340275	-1.05929	0.103906
25206	2	14	1	1	1	1	0	1	0	0	0	0	0	0	0	-0.991061	-0.463297	-1.64004	-0.304424	-0.829154	-0.176287	-1.05929	-1.48302
25210	2	13	0	2	1	2	1	2	0	0	0	0	0	0	0	0.452565	0.248598	0.808359	-0.304424	-0.282173	-0.176287	0.196904	0.897366
25212	2	14	0	1	1	1	0	1	0	0	0	0	0	0	0	1.27749	-0.463297	1.0532	-0.304424	0.264808	-0.176287	0.825004	-0.689555
25213	2	14	1	1	1	1	0	1	0	0	0	0	0	0	0	-0.578596	-0.463297	-2.12971	-0.304424	-0.829154	-1.20941	0.825004	-0.689555
25214	2	13	0	3	3	1	0	1	0	0	0	0	0	0	0	-0.372364	-0.463297	0.31868	-0.304424	0.811789	0.340275	-0.431195	-1.48302
25215	2	14	1	2	1	2	0	2	0	0	0	0	0	0	0	0.86503	-0.463297	-1.64004	-0.304424	1.35877	-0.692849	0.196904	-1.48302
25216	2	14	1	1	1	1	0	1	0	0	0	0	0	0	0	-0.166132	-0.463297	-0.660678	-0.304424	1.35877	0.340275	-0.431195	-0.689555
25217	2	14	1	1	1	1	0	1	1	0	0	0	0	0	0	-0.991061	-0.463297	-0.660678	-0.304424	-0.829154	-0.692849	-0.431195	-1.48302
25218	2	14	1	2	1	2	1	2	0	0	0	0	0	0	0	-0.372364	-0.463297	-0.415838	-0.304424	-0.829154	-1.20941	-0.431195	0.897366
25219	2	14	0	3	2	3	0	3	0	0	0	0	0	0	0	1.89619	3.80807	1.78772	-0.304424	1.90575	1.88996	1.4531	0.897366
25221	2	14	1	1	1	1	1	1	0	0	0	0	0	0	0	0.658798	-0.463297	-0.415838	-0.304424	-0.829154	-0.176287	-0.431195	-0.689555
25222	2	13	0	2	1	1	0	1	0	0	0	0	0	0	0	-1.19729	-0.463297	-0.170999	-0.304424	-0.829154	-0.176287	-1.05929	0.103906
25223	2	14	0	1	1	1	0	1	0	0	0	0	0	0	0	-0.784828	-0.463297	-0.170999	0.776068	-0.829154	1.88996	-0.431195	0.103906
25224	2	13	1	2	1	1	0	1	0	0	0	0	0	0	0	0.246333	-0.463297	1.54288	-0.304424	0.264808	0.856837	-0.431195	0.897366
25225	2	14	0	1	1	1	0	1	0	0	0	0	0	0	0	-1.40353	-0.463297	-1.3952	-0.304424	-0.829154	-1.20941	-1.05929	0.103906
25227	2	14	0	1	1	1	1	1	0	0	0	0	0	0	0	-0.372364	0.248598	0.563519	-0.304424	-0.282173	0.856837	-1.05929	-0.689555
25228	2	15	0	2	1	2	1	2	0	0	0	0	0	0	0	1.48373	-0.463297	1.0532	-0.304424	0.811789	-0.692849	1.4531	0.897366
25229	2	14	1	1	1	1	0	1	0	0	0	0	0	0	0	-0.166132	-0.463297	-1.15036	-0.304424	0.264808	-1.20941	0.196904	0.897366
25230	2	14	1	1	1	1	0	1	0	0	0	0	0	0	0	-0.166132	-0.463297	-1.3952	-0.304424	0.264808	-0.176287	0.196904	-0.689555
25231	2	15	1	1	1	1	0	1	0	0	0	0	0	0	0	0.0401007	-0.463297	-1.3952	-0.304424	0.811789	-1.20941	-0.431195	-1.48302
26727	2	14	0	2	1	1	0	1	0	0	0	0	0	0	0	0.658798	0.960493	-0.415838	-0.304424	1.35877	-1.20941	0.196904	0.103906
26728	2	14	1	2	1	2	0	2	0	0	0	0	0	0	0	-0.991061	-0.463297	0.563519	-0.304424	-0.829154	-0.176287	-1.05929	0.103906
26729	2	14	1	2	2	1	0	1	0	0	0	0	0	0	0	-0.784828	-0.463297	-0.660678	-0.304424	-0.829154	0.856837	-0.431195	-0.689555
26730	2	14	0	2	1	1	0	1	0	0	0	0	0	0	0	-0.578596	-0.463297	-0.170999	-0.304424	0.264808	-0.176287	-0.431195	0.103906
26731	2	14	0	2	1	1	0	1	0	0	0	0	0	0	0	-0.991061	-0.463297	0.808359	-0.304424	-0.829154	-0.176287	-0.431195	0.897366
26732	2	14	1	1	1	1	1	1	0	0	0	0	0	0	0	-0.166132	-0.463297	0.31868	-0.304424	0.264808	-0.176287	0.196904	0.103906
26733	2	14	1	2	1	1	0	1	0	0	0	0	0	0	0	1.07126	-0.463297	0.31868	-0.304424	0.264808	-0.176287	0.196904	0.897366
26734	2	14	0	1	1	1	0	1	0	0	0	0	0	0	0	-1.19729	-0.463297	-0.660678	-0.304424	-0.829154	-0.692849	-0.431195	-0.689555
26735	2	14	0	2	1	2	1	2	0	0	0	0	0	0	0	0.0401007	0.248598	1.54288	-0.304424	-0.829154	-0.176287	0.825004	0.897366
26736	2	14	0	2	1	1	0	1	1	0	0	0	0	0	0	-0.166132	-0.463297	1.54288	0.776068	-0.829154	0.856837	0.825004	1.69083
26737	2	14	1	2	1	2	0	2	1	0	0	0	0	0	0	0.246333	-0.463297	-1.15036	-0.304424	-0.282173	-1.20941	1.4531	0.103906
26738	2	14	1	2	1	2	1	2	1	0	0	0	0	0	0	0.0401007	0.248598	1.0532	-0.304424	0.264808	-0.692849	0.196904	2.48429
26739	2	14	0	2	1	1	0	1	0	0	0	0	0	0	0	-0.991061	-0.463297	-1.15036	-0.304424	-0.282173	-1.20941	-1.05929	-0.689555
26740	2	14	1	1	1	1	0	1	0	0	0	0	0	0	0	-0.784828	-0.463297	-1.3952	-0.304424	-0.829154	-0.692849	-1.05929	-0.689555
26742	2	14	1	1	1	1	0	1	0	0	0	0	0	0	0	-0.991061	-0.463297	-0.170999	-0.304424	-0.829154	-0.692849	-1.05929	0.103906
26743	2	14	1	1	1	1	0	1	1	0	0	0	0	0	0	-0.578596	-0.463297	-0.660678	-0.304424	-0.829154	-0.176287	0.825004	-0.689555
26744	2	14	0	1	1	1	0	1	0	0	0	0	0	0	0	-0.784828	-0.463297	-1.64004	-0.304424	-0.829154	-0.692849	0.196904	-0.689555
26745	2	14	1	2	1	2	1	2	0	0	0	0	0	0	0	-0.166132	-0.463297	-0.170999	-0.304424	0.264808	-0.692849	-1.05929	-1.48302
26746	2	14	1	1	1	1	0	1	0	0	0	0	0	0	0	-0.784828	-0.463297	-1.3952	-0.304424	-0.282173	-0.692849	-0.431195	-1.48302
26747	2	14	0	1	1	1	0	1	0	0	0	0	0	0	0	1.07126	0.248598	-0.415838	-0.304424	1.35877	0.340275	2.0812	-1.48302
26748	2	14	1	2	1	2	0	2	0	0	0	0	0	0	0	-0.372364	-0.463297	0.0738404	-0.304424	-0.829154	-0.176287	-0.431195	-0.689555
26749	2	14	0	2	1	1	0	1	0	0	0	0	0	0	0	-0.784828	-0.463297	0.0738404	-0.304424	-0.829154	0.340275	-1.05929	-0.689555
26751	2	14	0	2	1	1	0	1	0	0	0	0	0	0	0	-1.19729	-0.463297	-1.64004	-0.304424	-0.829154	-0.176287	-0.431195	-1.48302
26752	2	14	1	1	1	1	0	1	0	0	0	0	0	0	0	-0.578596	-0.463297	0.563519	-0.304424	-0.282173	-0.176287	-1.05929	0.897366
26753	2	14	0	1	1	1	1	1	1	0	0	0	0	0	0	-0.372364	-0.463297	-0.660678	-0.304424	-0.282173	-1.20941	-0.431195	-0.689555
26756	2	14	1	2	1	2	1	2	0	0	0	0	0	0	0	0.0401007	-0.463297	-1.3952	-0.304424	0.264808	-1.20941	-0.431195	-1.48302
26757	2	14	0	2	1	1	1	1	0	0	0	0	0	0	0	2.10242	1.67239	1.78772	-0.304424	2.45273	0.856837	-1.05929	-0.689555
26758	2	14	0	1	1	1	0	1	0	0	0	0	0	0	0	-0.578596	-0.463297	0.563519	-0.304424	-0.829154	-1.20941	0.825004	1.69083
26759	2	14	1	2	1	1	0	1	0	0	0	0	0	0	0	-0.166132	-0.463297	1.0532	-0.304424	-0.829154	-1.20941	-1.05929	1.69083
26760	2	14	1	2	1	1	1	1	0	0	0	0	0	0	0	-0.578596	-0.463297	0.31868	-0.304424	-0.829154	-0.176287	-0.431195	-0.689555
26761	2	14	1	1	1	1	0	1	0	0	0	0	0	0	0	0.246333	-0.463297	-0.905517	-0.304424	-0.829154	-0.692849	0.825004	-0.689555
26762	2	14	1	1	1	1	0	1	0	0	0	0	0	0	0	-0.991061	-0.463297	-0.660678	-0.304424	-0.829154	-1.20941	-1.05929	0.103906
26765	2	14	0	2	1	1	0	1	0	0	0	0	0	0	0	-0.578596	-0.463297	0.0738404	-0.304424	-0.282173	1.88996	-1.05929	-1.48302
26766	2	14	0	1	1	1	1	1	1	0	0	0	0	0	0	0.658798	-0.463297	0.563519	-0.304424	0.811789	0.856837	0.196904	-0.689555
26767	2	14	1	1	1	1	0	1	0	0	0	0	0	0	0	0.246333	-0.463297	1.54288	0.776068	0.264808	-0.176287	-0.431195	1.69083
26768	2	14	1	2	1	1	0	1	0	0	0	0	0	0	0	0.452565	-0.463297	-0.170999	-0.304424	-0.829154	-0.176287	0.196904	-0.689555
